# Supplementary material for: Transcriptomics and proteomics analyses of the PACAP38 influenced ischemic brain in permanent middle cerebral artery occlusion model mice
Source: J Neuroinflammation. 2012 Nov 23;9:256. doi: 10.1186/1742-2094-9-256 (PMC3526409; doi:10.1186/1742-2094-9-256)
Supplement: Additional file 1 — Table S1. The number of mice used for this experiment. A total of 23 mice were prepared, and 3 each were selected randomly based on neurological grade (NG). Mice with score 0 and 3 were not selected for sampling the brains. [file 1742-2094-9-256-S1.xlsx]

## Sheet: Suppl Table 1
Supplementary Table 1. The number of mice used for this experiment. A total of 23 mice were prepared, and 3 each were selected randomly based on neurological grade (NG). Mice with score 0 and 3 were not selected for sampling the brains.
Group 1: PMCAO injected normal saline, and decapitated after 6 h.
Mouse Tail No.	Body Weight Before Operation (g)	Neurological Grade (NG)
1	26.78	2
2	26.54	1
3	24.4	2
4	30.64	1
5	30.58	0
6	25.93	2
Group 2: PMCAO injected normal saline, and decapitated after 24 h.
Mouse Tail No.	Body Weight Before Operation (g)	Neurological Grade (NG)
1	26.44	2
2	26.93	2*
3	26.65	1
4	24.64	3
5	25.85	1*
6	25.98	1
7	26.71	1
Group 3: PMCAO injected PACAP38, and decapitated after 6 h.
Mouse Tail No.	Body Weight Before Operation (g)	Neurological Grade (NG)
1	23.78	2
2	24.72	1
6	24.33	2
Group 4: PMCAO injected PACAP38, and decapitated after 24 h.
Mouse Tail No.	Body Weight Before Operation (g)	Neurological Grade (NG)
1	25.92	1
2	26.84	1
4	26.52	1
8	25.53	1
*, indicates dead mice.
Group 5: Sham injected normal saline, and decapitated after 6 h.
Mouse Tail No.	Body Weight Before Operation (g)	Neurological Grade (NG)
1	25.7	0
2	24.27	0
3	28.19	0
4	26.96	0
5	27.03	0
Group 6: Sham injected normal saline, and decapitated after 24 h.
Mouse Tail No.	Body Weight Before Operation (g)	Neurological Grade (NG)
1	24.15	0
2	25.17	0
3	25.99	0
4	25.28	0
5	25.9	0
Group 7: Sham injected PACAP38, and decapitated after 6 h.
Mouse Tail No.	Body Weight Before Operation (g)	Neurological Grade (NG)
1	25.06	0
2	25.93	0
3	25.82	0
4	24.88	0
5	26.34	0
Group 8: Sham injected PACAP38, and decapitated after 24 h.
Mouse Tail No.	Body Weight Before Operation (g)	Neurological Grade (NG)
1	23.93	0
2	24.48	0
3	25.4	0
4	24.04	0
5	25.48	0
