# Supplementary material for: Transcriptomics and proteomics analyses of the PACAP38 influenced ischemic brain in permanent middle cerebral artery occlusion model mice
Source: J Neuroinflammation. 2012 Nov 23;9:256. doi: 10.1186/1742-2094-9-256 (PMC3526409; doi:10.1186/1742-2094-9-256)
Supplement: Additional file 9 — Table S3. Effect of PACAP 38 injection on expression of genes at 6 h with a focus on ischemia and PACAP. [file 1742-2094-9-256-S9.xlsx]

## Sheet: Suppl Table 3
Supplementary Table 3: Efect of PACAP38 injection on expression of genes at 6 h with a focus on ischemia and PACAP.
6 h Upregulated
C030005H24Rik	A_51_P482968	1.82023	A_51_P482968	6.66084
Il6	A_51_P217218	5.00827	A_51_P217218	4.37786
Crtam	A_51_P150302	2.97071	A_51_P150302	4.2298
Il6	A_51_P217218	6.01769	A_51_P217218	4.37786
Il6	A_51_P217218	5.89409	A_51_P217218	4.37786
Il6	A_51_P217218	6.3641	A_51_P217218	4.37786
Il6	A_51_P217218	10.3479	A_51_P217218	4.37786
Ccl2	A_51_P286737	10.5517	A_51_P286737	1.56099
Ccl2	A_51_P286737	11.5036	A_51_P286737	1.56099
Ccl2	A_51_P286737	11.5068	A_51_P286737	1.56099
Ccl2	A_51_P286737	12.0206	A_51_P286737	1.56099
S100a5	A_51_P108812	41.2545	A_51_P108812	3.06553
Clca1	A_52_P669035	1.81113	A_52_P669035	2.93217
Msr1	A_51_P404846	2.79232	A_52_P607128	2.4769
Thbs1	A_52_P337086	1.72472	A_52_P363951	1.82848
Dbc1	A_52_P71957	1.52924	A_52_P71957	2.81367
Cd300lf	A_52_P422494	7.35918	A_51_P341717	2.09007
Il6	A_51_P217218	6.7465	A_51_P217218	4.37786
Nr4a3	A_51_P128397	2.5949	A_51_P128397	2.72733
9530076L18	A_51_P303791	1.93145	A_51_P303791	2.62688
Gpr109a	A_51_P488739	7.2644	A_51_P488739	2.61627
Il1b	A_51_P212782	2.07279	A_51_P212782	2.55613
Il6	A_51_P217218	8.21921	A_51_P217218	4.37786
D930017F01	A_52_P381657	1.75774	A_52_P381657	2.53166
Il6	A_51_P217218	6.4416	A_51_P217218	4.37786
Msr1	A_52_P607128	4.00152	A_52_P607128	2.4769
Ccl3	A_51_P140710	7.57361	A_51_P140710	2.47255
Il1b	A_51_P212782	2.09779	A_51_P212782	2.55613
Adamts1	A_52_P489295	3.3887	A_52_P213932	1.61044
AK083849	A_52_P795553	3.30638	A_52_P795553	2.38355
Gipr	A_52_P238468	2.04321	A_52_P238468	2.31344
Il1b	A_51_P212782	1.97441	A_51_P212782	2.55613
Hspa1a	A_52_P82741	14.9539	A_52_P82741	2.30569
Cd44	A_52_P523459	1.79689	A_52_P523459	1.74894
Baat	A_51_P245123	1.85061	A_51_P245123	2.26829
Cd44	A_52_P523459	1.6975	A_52_P523459	1.74894
Cd44	A_52_P523459	1.61267	A_52_P523459	1.74894
Cd44	A_52_P523459	1.71493	A_52_P523459	1.74894
Cd44	A_52_P523459	1.68768	A_52_P523459	1.74894
Cd44	A_52_P523459	1.53015	A_52_P523459	1.74894
Cd44	A_52_P523459	1.61354	A_52_P523459	1.74894
Ifi204	A_51_P408346	1.66091	A_52_P83479	1.61221
Ifi204	A_51_P408343	1.62674	A_52_P83479	1.61221
Gadd45b	A_52_P1197913	2.57625	A_51_P500984	1.66507
Cd44	A_52_P523459	1.65485	A_52_P523459	1.74894
Cd44	A_52_P523459	1.65655	A_52_P523459	1.74894
A2m	A_52_P455370	1.90255	A_52_P510987	1.87538
Il8rb	A_51_P148602	2.25763	A_51_P148602	2.24008
Il6	A_51_P217218	7.53163	A_51_P217218	4.37786
Il1b	A_51_P212782	1.94435	A_51_P212782	2.55613
Stc1	A_52_P315733	1.9097	A_51_P233334	1.76392
Cd44	A_52_P229536	1.54361	A_52_P523459	1.74894
Il1b	A_51_P212782	2.01537	A_51_P212782	2.55613
3110001A13Rik	A_52_P528456	3.01691	A_52_P557249	1.86079
Ptgs2	A_51_P254855	4.06163	A_51_P254855	1.72356
Ptgs2	A_51_P254855	4.10733	A_51_P254855	1.72356
Ptgs2	A_51_P254855	4.07928	A_51_P254855	1.72356
Hspa1a	A_51_P117952	12.7811	A_52_P82741	2.30569
Ptgs2	A_51_P254855	3.91492	A_51_P254855	1.72356
Ttll5	A_51_P123494	1.59305	A_51_P123494	2.18622
Stno	A_52_P616392	1.81218	A_52_P18559	2.63297
Ptgs2	A_51_P254855	3.95654	A_51_P254855	1.72356
Il1b	A_51_P212782	2.07048	A_51_P212782	2.55613
Il1b	A_51_P212782	2.07034	A_51_P212782	2.55613
Ankrd44	A_51_P218402	1.79309	A_51_P218402	2.1526
Il1b	A_51_P212782	2.03008	A_51_P212782	2.55613
Ptgs2	A_51_P254855	3.95245	A_51_P254855	1.72356
Nlgn1	A_52_P497105	2.32284	A_52_P497105	1.80101
F10	A_51_P174961	3.29998	A_51_P174961	2.12506
Ptx3	A_52_P26161	5.47483	A_52_P26161	2.12247
Ptgs2	A_51_P254855	4.12402	A_51_P254855	1.72356
Cd300lf	A_51_P341717	3.44646	A_51_P341717	2.09007
Gpr171	A_51_P473498	2.6772	A_51_P473498	2.08712
Trim2	A_52_P384654	3.07538	A_52_P384654	2.08357
1700001E04Rik	A_51_P379687	2.30689	A_52_P280668	1.50593
Gem	A_51_P318192	2.75211	A_51_P318192	2.04924
Eomes	A_51_P332309	2.62959	A_51_P332309	2.04874
Il1b	A_51_P212782	2.05808	A_51_P212782	2.55613
Ccl4	A_51_P509573	17.803	A_51_P509573	2.04536
Ppp2r2b	A_52_P304031	2.24505	A_52_P478072	1.44537
Gipr	A_52_P9236	2.24096	A_52_P238468	2.31344
Ryr3	A_51_P519354	2.18924	A_52_P521605	1.79049
Nfe2l2	A_52_P523835	2.67782	A_51_P411271	1.4593
Il1rap	A_52_P467232	1.4816	A_52_P467232	2.02206
Inhba	A_51_P239750	1.81575	A_51_P239750	2.0124
AK086440	A_52_P931940	2.35815	A_52_P931940	1.73102
Htr2b	A_52_P181925	2.09243	A_51_P200388	1.56994
Il6	A_51_P217218	6.35778	A_51_P217218	4.37786
1700001E04Rik	A_52_P272638	2.07448	A_52_P280668	1.50593
A530023O14Rik	A_51_P274803	2.93757	A_51_P274803	1.9691
Il1b	A_51_P212782	2.1985	A_51_P212782	2.55613
Zfp26	A_51_P137808	1.72356	A_52_P883873	1.53455
Itgax	A_52_P424887	2.00226	A_51_P303424	2.05928
Btg2	A_52_P35217	1.73161	A_52_P31543	1.47172
Pfkfb3	A_52_P362917	2.21942	A_52_P138126	1.68162
Fasl	A_52_P77106	1.97921	A_52_P77106	2.12016
Syn1	A_51_P415095	1.94695	A_52_P899412	1.56483
Mmp8	A_51_P231320	12.4356	A_51_P231320	1.89641
Ccl7	A_51_P436652	7.07292	A_51_P436652	1.89009
Tnfsf14	A_51_P208240	5.56123	A_51_P208240	1.88228
Arl5b	A_51_P178319	2.28766	A_51_P125588	1.96067
Ccl7	A_52_P208763	5.8867	A_51_P436652	1.89009
Btg2	A_52_P925197	1.62094	A_52_P31543	1.47172
Cxcl10	A_51_P432641	3.29583	A_51_P432641	1.84805
AK089653	A_52_P1116670	1.66208	A_52_P1116670	1.95921
Myt1l	A_52_P499453	1.5149	A_52_P499453	1.6642
Zfp26	A_52_P358951	1.73106	A_52_P883873	1.53455
Serpine1	A_51_P183571	3.73527	A_51_P183571	1.83185
Thbs1	A_52_P363951	3.16451	A_52_P363951	1.82848
Hspa1a	A_52_P304902	10.8342	A_52_P82741	2.30569
4930485B16Rik	A_52_P24980	1.75865	A_52_P24980	1.78707
5730557B15Rik	A_52_P463235	1.84316	A_52_P284495	1.55663
AK036907	A_51_P323418	1.68866	A_51_P323418	1.78268
Cd44	A_52_P523459	1.61224	A_52_P523459	1.74894
BC030477	A_51_P458008	2.16854	A_51_P458008	1.7478
Ptgs2	A_51_P254855	4.03731	A_51_P254855	1.72356
Pax1	A_51_P145322	1.76923	A_51_P145322	1.98579
Retnlg	A_52_P425839	10.1806	A_52_P425839	1.71419
Hspa1a	A_52_P52803	9.25135	A_52_P82741	2.30569
S100a8	A_51_P256827	5.8208	A_51_P256827	1.70187
Pde4dip	A_52_P175263	1.54061	A_52_P175263	1.54414
Scgn	A_52_P28745	2.56582	A_52_P28745	1.68822
Pfkfb3	A_52_P138126	2.07441	A_52_P138126	1.68162
Ptgs2	A_51_P254855	3.90243	A_51_P254855	1.72356
Runx2	A_51_P230942	1.42019	A_51_P230942	1.67036
Gadd45b	A_51_P500984	3.0121	A_51_P500984	1.66507
AK087259	A_52_P1196772	1.63231	A_52_P1196772	1.66415
Ptgs2	A_52_P224760	4.21142	A_51_P254855	1.72356
Pcdh21	A_51_P173114	1.55425	A_51_P173114	1.65246
Ccl9	A_51_P185660	2.18588	A_51_P185660	1.64867
4931407G18Rik	A_51_P127320	2.84142	A_51_P127320	1.64736
Hspb1	A_52_P404533	2.43235	A_52_P404533	1.64308
Abhd2	A_52_P24280	1.84941	A_52_P664506	1.57166
Gjb2	A_51_P267622	6.41721	A_51_P267622	1.6292
Fasl	A_52_P77106	1.65856	A_52_P77106	2.12016
Gpr84	A_51_P276993	2.72929	A_51_P276993	1.62644
Abhd2	A_51_P440584	1.82016	A_52_P664506	1.57166
Nfil3	A_51_P111492	1.82622	A_52_P500027	1.49088
AK050573	A_51_P374646	1.65689	A_51_P374646	1.62524
Ak7	A_52_P246703	1.57026	A_52_P246703	1.61572
Adamts1	A_52_P213932	3.92792	A_52_P213932	1.61044
Kcne4	A_51_P508838	2.01025	A_51_P508838	1.6067
3110001A13Rik	A_51_P521084	3.96265	A_52_P557249	1.86079
Atf3	A_52_P452689	9.63083	A_52_P452689	1.59789
Gria3	A_52_P272364	1.74678	A_52_P272364	1.5923
Il11	A_51_P267783	1.76638	A_51_P267783	1.57186
Abhd2	A_52_P664506	1.60782	A_52_P664506	1.57166
Htr2b	A_51_P200388	2.40143	A_51_P200388	1.56994
Ptgs2	A_51_P254855	4.13561	A_51_P254855	1.72356
Nfkbiz	A_51_P387591	2.0007	A_51_P387591	1.56422
Ifrd1	A_52_P124352	4.37457	A_51_P367060	1.50586
Troap	A_52_P571715	1.64386	A_52_P571715	1.56205
Ccl2	A_51_P286737	12.0793	A_51_P286737	1.56099
5730557B15Rik	A_52_P284495	1.78012	A_52_P284495	1.55663
Zfp26	A_52_P490770	1.46727	A_52_P883873	1.53455
Hist2h2aa2	A_52_P571832	1.70749	A_52_P367755	2.13426
Fabp4	A_51_P336833	1.71698	A_51_P336833	1.54512
Gjb2	A_52_P382886	3.45461	A_51_P267622	1.6292
Ccl2	A_51_P286737	11.6201	A_51_P286737	1.56099
Pde4b	A_52_P370274	1.77501	A_52_P370274	1.52748
Ccl2	A_51_P286737	12.3674	A_51_P286737	1.56099
Ccl2	A_51_P286737	11.3454	A_51_P286737	1.56099
Ifrd1	A_51_P367060	2.30583	A_51_P367060	1.50586
Ccl2	A_51_P286737	11.6974	A_51_P286737	1.56099
Ptx3	A_51_P374726	5.44452	A_52_P26161	2.12247
Nfil3	A_52_P500027	1.91352	A_52_P500027	1.49088
Ccl2	A_51_P286737	11.3181	A_51_P286737	1.56099
Btg2	A_52_P31543	1.53721	A_52_P31543	1.47172
Il8rb	A_52_P559975	4.00174	A_51_P148602	2.24008
Lrrfip1	A_52_P545810	1.94155	A_52_P545810	1.44703
Adm	A_51_P265571	2.06187	A_51_P265571	1.43514
6 h Downregulated
A_52_P893105	A_52_P893105	0.204868	A_52_P893105	0.111396
AK090164	A_52_P771857	0.300294	A_52_P771857	0.231191
8230402K04Rik	A_51_P224064	0.530484	A_51_P224064	0.503751
Slfn5	A_51_P413359	0.400359	A_51_P413359	0.675161
5830467P10Rik	A_51_P289341	0.414813	A_51_P289341	0.653637
Cx3cr1	A_51_P350853	0.582585	A_51_P350853	0.653083
1110032E23Rik	A_51_P351896	0.544817	A_52_P11479	0.526888
AK040557	A_52_P706861	0.446433	A_52_P706861	0.663253
AW495713	A_51_P125714	0.620643	A_51_P125714	0.481086
2810027O19Rik	A_51_P119306	0.499089	A_51_P119306	0.563724
1700047E16Rik	A_52_P127335	0.496742	A_52_P545273	0.40454
Timm9	A_52_P180542	0.567907	A_52_P180542	0.475366
Lin9	A_52_P204385	0.611162	A_52_P204385	0.666002
Serpina9	A_51_P131315	0.496177	A_51_P131315	0.662986
Zmynd12	A_52_P912686	0.423719	A_52_P912686	0.469141
AK049745	A_52_P295741	0.650398	A_52_P295741	0.636982
Tns3	A_52_P299247	0.449533	A_52_P299247	0.469659
9030625N01Rik	A_52_P400721	0.629251	A_51_P267159	0.446859
Erbb3	A_52_P432949	0.469682	A_51_P488243	0.625942
Tcra	A_52_P480620	0.509872	A_52_P112591	0.455929
A930016P21Rik	A_52_P502424	0.584727	A_52_P502424	0.547266
1700030C10Rik	A_52_P549881	0.422059	A_52_P549881	0.612584
Invs	A_52_P573400	0.356593	A_52_P573400	0.54971
2900002H16Rik	A_52_P593175	0.502314	A_52_P593175	0.541668
Lrba	A_52_P594302	0.489975	A_52_P594302	0.450051
Cenpo	A_52_P61339	0.618184	A_52_P61339	0.521193
E430012M05Rik	A_52_P661102	0.602578	A_52_P126720	0.558808
Angptl2	A_52_P853177	0.554469	A_52_P93256	0.496445
AK080558	A_52_P924212	0.688982	A_52_P924212	0.612997
Arhgef15	A_52_P98752	0.492463	A_52_P98752	0.58596
Cx3cr1	A_52_P99810	0.628204	A_51_P350853	0.653083
