# Supplementary material for: Transcriptomics and proteomics analyses of the PACAP38 influenced ischemic brain in permanent middle cerebral artery occlusion model mice
Source: J Neuroinflammation. 2012 Nov 23;9:256. doi: 10.1186/1742-2094-9-256 (PMC3526409; doi:10.1186/1742-2094-9-256)
Supplement: Additional file 12 — Table S6. Effect of PACAP 38 injection on expression of genes at 24 h with a focus on PACAP and ischemia. [file 1742-2094-9-256-S12.xlsx]

## Sheet: Suppl Table 6
Supplementary Table 6: Efect of PACAP38 injection on expression of genes at 24 h with a focus on PACAP and ischemia.
24 h Upregulated
E230025N22	A_51_P105822	1.55938	A_51_P105822	1.55127
Scgb3a1	A_51_P110341	1.52353	A_51_P110341	1.76598
Pax1	A_51_P145322	2.74596	A_51_P145322	1.51775
Olfr675	A_51_P184681	1.64266	A_51_P184681	1.73617
Lipg	A_52_P344424	1.85522	A_52_P344424	2.04227
Rag1	A_51_P232416	2.99045	A_51_P232416	1.53683
Rag1	A_51_P232416	2.00929	A_51_P232416	1.53683
Barx2	A_51_P241383	2.02066	A_51_P241387	2.68432
Btn2a2	A_51_P267913	2.00259	A_51_P267913	1.48593
A630006J10Rik	A_52_P430024	2.48367	A_51_P243103	1.81168
Myod1	A_51_P351166	1.62128	A_51_P351166	1.60076
Myod1	A_51_P351166	1.98713	A_51_P351166	1.60076
Myod1	A_51_P351166	1.46178	A_51_P351166	1.60076
Myod1	A_51_P351166	1.86329	A_51_P351166	1.60076
AK077207	A_51_P353299	1.48312	A_51_P353299	1.85118
Sin3b	A_51_P357983	1.57573	A_51_P357983	1.81876
AK042729	A_51_P434341	1.57925	A_51_P434341	1.44356
Anp32a	A_51_P499755	3.66899	A_51_P499755	3.44159
Cga	A_51_P504362	3.42468	A_51_P504362	6.27745
AK046060	A_52_P1075947	1.4628	A_52_P1075947	1.73112
E330032C10	A_52_P1076168	1.52679	A_52_P1076168	2.07787
Pax1	A_51_P145322	1.64185	A_51_P145322	1.51775
1700034I23Rik	A_51_P257841	2.35063	A_51_P257841	1.72489
LOC633285	A_52_P580634	1.94919	A_52_P580634	1.79508
Duox1	A_51_P475138	2.1651	A_51_P475138	1.45121
Ppp1r3a	A_52_P385489	1.6151	A_51_P139437	1.58836
Olfml2a	A_52_P404302	1.64733	A_52_P404302	1.97177
Cgn	A_52_P414282	1.86747	A_52_P414282	1.72283
Pitx1	A_52_P522255	2.07959	A_52_P522255	1.8157
Slc16a6	A_52_P579933	3.44068	A_52_P579933	3.3902
24 h Downregulated
4933439C20Rik	A_52_P654624	0.500058	A_52_P654624	0.612325
5430401F13Rik	A_52_P656254	0.0142652	A_52_P656254	0.430061
5430401F13Rik	A_51_P406549	0.0181319	A_52_P656254	0.430061
Cyp2a5	A_52_P246252	0.479496	A_52_P246255	0.618899
5430402E10Rik	A_51_P481417	0.0336511	A_51_P481417	0.353313
Timp1	A_51_P512379	0.316874	A_52_P87713	0.662326
Timp1	A_52_P87713	0.308932	A_52_P87713	0.662326
Mefv	A_51_P464918	0.329842	A_51_P464918	0.542084
Sell	A_51_P236234	0.210105	A_51_P236234	0.526604
AK050977	A_51_P136848	0.414042	A_51_P136848	0.56195
AK031434	A_51_P139620	0.670951	A_51_P139620	0.402853
Timp1	A_51_P512384	0.395889	A_52_P87713	0.662326
Cldn7	A_51_P165185	0.535402	A_51_P165185	0.441169
AK038388	A_52_P899565	0.489161	A_52_P899565	0.602658
B3gnt8	A_51_P170178	0.606405	A_51_P170178	0.57127
B230206H07Rik	A_52_P634098	0.174113	A_52_P634098	0.199725
Ltf	A_51_P188141	0.317348	A_51_P188141	0.553685
Rsad2	A_51_P505132	0.512839	A_51_P505132	0.496288
Smg6	A_52_P628928	0.410542	A_51_P266024	0.498796
3930402G23Rik	A_51_P208152	0.594777	A_51_P208152	0.573447
Gla	A_51_P153265	0.144803	A_51_P153265	0.352546
Rsad2	A_52_P670026	0.57243	A_51_P505132	0.496288
Drd4	A_51_P283499	0.348158	A_51_P283499	0.480248
4930591A17Rik	A_51_P245102	0.531494	A_51_P245102	0.623182
Edg5	A_51_P499871	0.294021	A_51_P499871	0.297524
Cyp2a4	A_51_P377154	0.458401	A_51_P377154	0.56388
Rsad2	A_51_P505134	0.436981	A_51_P505132	0.496288
Prl	A_51_P155514	0.0291799	A_51_P155514	0.0869555
Ptx3	A_52_P26161	0.479157	A_52_P26161	0.212158
Cyp2a5	A_52_P246255	0.49048	A_52_P246255	0.618899
Slc28a2	A_51_P265444	0.432506	A_51_P265444	0.572759
Cyp2a4	A_52_P9703	0.615276	A_51_P377154	0.56388
2310047H23Rik	A_52_P465964	0.556451	A_52_P465964	0.404128
AK084126	A_51_P322933	0.274205	A_51_P322933	0.255586
Uts2	A_51_P334689	0.31665	A_51_P334689	0.363066
4833431D13Rik	A_51_P243559	0.403076	A_51_P243559	0.607103
E430012M05Rik	A_52_P126720	0.251661	A_52_P126720	0.457831
Otop2	A_51_P144222	0.389363	A_51_P144222	0.601881
Rai14	A_51_P274789	0.578798	A_52_P430229	0.638614
C230081A13Rik	A_52_P207509	0.482793	A_52_P207509	0.556735
Drd4	A_52_P196278	0.32471	A_51_P283499	0.480248
Hspb7	A_51_P346445	0.534535	A_51_P346445	0.622423
Dirc2	A_51_P416059	0.515197	A_51_P416059	0.53892
Mmp8	A_51_P231320	0.09584	A_51_P231320	0.550117
Edg5	A_52_P604613	0.571962	A_51_P499871	0.297524
Rai14	A_52_P385229	0.572409	A_52_P430229	0.638614
AK039103	A_51_P496735	0.3071	A_51_P496735	0.275313
Igl-V1	A_51_P503756	0.321926	A_51_P503756	0.52794
Serpine1	A_51_P183571	0.311944	A_51_P183571	0.617236
Hspb7	A_51_P346445	0.560933	A_51_P346445	0.622423
AI226313	A_52_P136709	0.513938	A_52_P136709	0.467879
AK161939	A_52_P189050	0.547091	A_52_P189050	0.657428
Chmp4b	A_52_P288873	0.65394	A_52_P622680	0.395802
Ucn	A_51_P255952	0.602936	A_51_P255952	0.382811
Ddx58	A_52_P385536	0.468902	A_52_P385536	0.685982
Ltf	A_52_P15388	0.278833	A_51_P188141	0.553685
AK035186	A_52_P190931	0.46479	A_52_P190931	0.479423
Rab3d	A_52_P451389	0.601304	A_52_P451389	0.495899
Raf1	A_52_P537647	0.533653	A_52_P537647	0.463777
Il11	A_51_P267783	0.185079	A_51_P267783	0.523126
TC1427873	A_52_P554099	0.475807	A_52_P554099	0.403827
Reg3g	A_51_P354126	0.125614	A_51_P354126	0.195022
BC021831	A_52_P568200	0.239139	A_52_P568200	0.443191
AK043110	A_52_P571996	0.472858	A_52_P571996	0.490782
AK037592	A_51_P353452	0.339771	A_51_P353452	0.346677
Crsp3	A_52_P596054	0.291949	A_52_P596054	0.427521
Pfas	A_52_P599624	0.596464	A_52_P599624	0.381865
AK046873	A_52_P604130	0.467778	A_52_P604130	0.385596
Chmp4b	A_52_P622680	0.385596	A_52_P622680	0.395802
Ncl	A_52_P620748	0.566916	A_52_P620748	0.657083
Ptx3	A_51_P374726	0.479573	A_52_P26161	0.212158
AK037460	A_52_P834965	0.640985	A_52_P834965	0.581067
NAP054660-1	A_52_P84717	0.46049	A_52_P84717	0.477887
C530007A02Rik	A_52_P858956	0.381169	A_52_P858956	0.31809
AK081617	A_52_P907938	0.292323	A_52_P907938	0.293001
