# Supplementary material for: Transcriptomics and proteomics analyses of the PACAP38 influenced ischemic brain in permanent middle cerebral artery occlusion model mice
Source: J Neuroinflammation. 2012 Nov 23;9:256. doi: 10.1186/1742-2094-9-256 (PMC3526409; doi:10.1186/1742-2094-9-256)
Supplement: Additional file 14 — Table S8. The functionally categorized (pathway- or specific disease states-focused gene classifications) downregulated genes at 6 h. [file 1742-2094-9-256-S14.xlsx]

## Sheet: Suppl Table 8
Supplementray Table 8
Amino Acid Metabolism II
	Sds	Serine, Glycine, & Threonine Metabolism	0.660359
Endothelial Cell Biology
	Birc1a	Endothelial Cell Injury Anti-Apoptosis	0.507779
Obesity
	Gcg	Anorectic Genes Pancrease Derived Peptides and Receptors	0.495848
Oxidative Stress and Antioxidant Defense
	Ucp3	Genes Involved in Reactive Oxygen Species (ROS) Metabolism Oxidative Stress Responsive Genes	0.650189
Epigenetic Chromatin Modification Enzymes
	Ube2b	Histone Ubiquitination	0.591254
Epigenetic Chromatin Remodeling Factors
	Brwd3	Bromodomain Proteins	0.657535
Stem Cell
	T	Stem Cell Differentiation Markers: Embryonic Cell Lineage Markers	0.415308
Cellular Senescence
	Ifng	Senescence Initiators: Interferon Related	0.472397
Dendritic and Antigen Presenting Cell
	Ifng	Cytokines, Chemokines and Their Receptors	0.472397
Signal Transduction PathwayFinder
	Birc1a	Survival Pathway: NFκB Pathway	0.507779
TGFβ / BMP Signaling Pathway
	Amh	TGFβ Superfamily Cytokines: GDF	0.505437
Cell Death PathwayFinder
	Ifng	Autophagy	0.472397
Cytoskeleton Regulators
	Pip5k3	Actin Filaments: Polymerization / Depolymerization	0.699154
DNA Repair
	Neil2	Base Excision Repair (BER)	0.507119
Drug Metabolism: Phase II
	Ugt2a1	Glucuronosyl Transferases	0.59537
EGF / PDGF Signaling
	Lta	Response to Stimulus: Response to Other Stimuli	0.535018
Growth Factor
	Amh	Development Controllers: Ureteric Bud Development	0.505437
Heat Shock Proteins
	Hspb7	Small HSPs	0.448345
Nitric Oxide Signaling Pathway
	Ucp3	Genes Involved in Response to Oxidative Stress: Other Genes Involved in Oxidative Stress	0.650189
PI3K-AKT Signaling
	Fasl	PTEN Dependent Cell Cycle Arrest and Apoptosis	0.550524
Stress Response to Cellular Damage
	Cyp2c29	Xenobiotic Metabolism: Cytochrome P450s	0.580019
Telomeres & Telomerase
	Dclre1c	Telomere Maintenance	0.633721
Tumor Metastasis
	Flt4	Cell Growth and Proliferation Genes: Receptors	0.403179
Ubiquitination (Ubiquitylation) Pathway
	Ube2b	Ubiquitin-Conjugating Enzymes (E2): Other Ubiquitin-Conjugating Enzymes (E2)	0.591254
mTOR Signaling
	Rps6kb2	mTOR Downstream Effectors mTORC1 Positive Regulation	0.690409
	Rps6kb2	Cellular Processes Translation
Hypertension
	Scnn1b	Ion Transport	0.448121
	Itpr2	Ion Transport	0.534522
Inflammatory Cytokines & Receptors
	Il10	Cytokine Genes	0.50068
	Lta	Cytokine Genes	0.535018
Primary Cilia
	Invs	Genes Mutated in Non-Motile Cilia Diseases	0.54971
	Invs	Cellular Signaling WNT
Stress & Toxicity
	Cyp2c29	Oxidative or Metabolic Stress	0.580019
	Cyp2b9	Oxidative or Metabolic Stress	0.557394
Alzheimer’s Disease
	Apoa1	Cholesterol Metabolism	0.562388
	Apoa1	Lipid and Lipoprotein Metabolism
Stress & Toxicity PathwayFinder
	Cyp2c29	Oxidative or Metabolic Stress	0.580019
	Cyp2b9	Oxidative or Metabolic Stress	0.557394
Terminal Differentiation Markers
	Gcg	Pancreas: Alpha Cell	0.495848
	Nppa	Muscle: Cardiomyocyte	0.53602
Chemokines & Receptors
	Cx3cr1	Other Chemokines and Related Genes	0.653083
	Ccbp2	Other Chemokines and Related Genes	0.499814
Inflammasomes
	Ifng	Inflammasomes: Downstream Signaling	0.472397
	Panx1	Inflammasomes: Downstream Signaling	0.505756
Interferon (IFN) and Receptor
	Ifng	Interferons: Ligand for Interferon-gamma Receptors	0.472397
	Il7r	Interferon Receptors: Other Hematopoietin and Interferon-class (D200-domain) Cytokine Receptors	0.563739
Cell Lineage Identification
	Ryr2	Terminal Differentiation: Mesoderm: Cardiomyocyte	0.534656
	Nppa	Terminal Differentiation: Mesoderm: Cardiomyocyte	0.53602
Cell Surface Markers
	Klrd1	T-cell surface markers: Other T-cell Surface Markers	0.45636
	Klrd1	Natural Killer (NK) Cell Surface Markers
Drug Metabolism
	Gstm1	Phase II Metabolizing Enzymes: Glutathione Peroxidases	0.703562
	Adh1	Phase II Metabolizing Enzymes: Dehydrogenases	0.530427
Drug Transporters
	Aqp9	Aquaporins	0.503983
	Slc10a1	SLC Transporters Involved in Drug Transport	0.465946
Extracellular Matrix and Adhesion Molecules
	Itgae	Cell Adhesion Molecules: Transmembrane Molecules	0.648646
	Itgae	Cell Adhesion Molecules: Cell-Matrix Adhesion
Hypoxia Signaling Pathway
	Slc2a4	Metabolism: Carbohydrate Metabolism	0.643279
	Lct	Metabolism: Carbohydrate Metabolism	0.482829
Neurotransmitter Receptors and Regulators
	Glra3	Neurotransmitter Receptors: GABA-A Receptors	0.641767
	Drd4	Neurotransmitter Receptors: Dopamine Receptors	0.52052
Osteogenesis
	Sost	Skeletal Development: Ossification	0.547151
	Sost	Extracellular Matrix (ECM) Proteins: Other ECM Molecules
p53 Signaling Pathway
	Wt1	Apoptosis: Negative Regulation of the Cell Cycle	0.607244
	Wt1	Cell Growth, Proliferation and Differentiation: Cell Differentiation
T Helper Cell Differentiation
	Ifng	Epigenetically Regulated Genes: Th1 Cells	0.472397
	Stat6	Transcription Factors	0.453721
Transcription Factors
	Smad9	TGFβ / BMP Signaling Pathway	0.506539
	Stat6	JAK / STAT Signaling Pathway	0.453721
Adipogenesis
	Wnt5a	Adipogenesis Regulation Pro-Brown Adipose Tissue	0.524463
	Dio2	Adipogenesis Regulation Pro-Brown Adipose Tissue	0.662522
	Ncoa2	Adipogenesis Regulation Anti-Brown Adipose Tissue	0.498965
Amino Acid Metabolism I
	Oxct2a	Leucine Metabolism	0.555211
	Sds	Cysteine Metabolism	0.660359
	Tph2	Tryptophan Metabolism	0.37803
Diabetes
	Ifng	Secreted Factors	0.472397
	Il10	Secreted Factors	0.50068
	Gcg	Secreted Factors	0.495848
Glucose Metabolism
	Suclg2	TCA Cycle	0.680316
	Galm	Glycolysis	0.580524
	Mdh1b	TCA Cycle	0.589061
Wound Healing
	Wnt5a	Signal Transduction WNT	0.524463
	Ifng	Inflammatory Cytokines & Chemokines	0.472397
	Il10	Inflammatory Cytokines & Chemokines	0.50068
Autophagy
	Ifng	Regulation of Autophagy: Co-Regulators of Autophagy and Apoptosis	0.472397
	Ifng	Regulation of Autophagy: Co-Regulators of Autophagy and the Cell Cycle
	Ifng	Regulation of Autophagy: Autophagy Induction by Intracellular Pathogens
Stem Cell Signaling
	Fzd7	Wnt Signaling Pathway: Receptors	0.626874
	Smad9	TGFβ Superfamily Signaling Pathway: Transcription Factors & Cofactors	0.506539
	Fzd2	Wnt Signaling Pathway: Receptors	0.539378
Angiogenesis
	Ifng	Other factors involved in angiogenesis: Cytokines and chemokines	0.472397
	Lect1	Other factors involved in angiogenesis: Transcription factors and others	0.619705
	Tmprss6	Angiogenic factors: Proteases, inhibitors and other matrix proteins	0.348794
Cardiotoxicity
	Plunc	Up-Regulated: Other	0.279764
	Ckm	Up-Regulated: Other	0.595424
	Itpr2	Down-Regulated: Signal Transduction	0.534522
DNA Damage Signaling Pathway
	Chaf1a	Cell Cycle: Other Genes Related to the Cell Cycle	0.606012
	Chaf1a	DNA Repair: Other Genes Related to DNA Repair
	Wrn	DNA Repair: Other Genes Related to DNA Repair	0.517702
Drug Metabolism: Phase I Enzymes
	Cyp2c29	Cytochrome P450s	0.580019
	Dclre1c	Telomere Maintenance	0.633721
	Adh1	Alcohol Dehydrogenases	0.530427
Embryonic Stem Cells
	Wt1	Selected Embryonic Stem Cell Differentiation / Lineage Markers: Mesoderm Markers	0.607244
	T	Selected Embryonic Stem Cell Differentiation / Lineage Markers: Mesoderm Markers	0.415308
	Gcg	Selected Embryonic Stem Cell Differentiation / Lineage Markers: Pancreas	0.495848
Estrogen Receptor Signaling
	Esr2	Genes Associated with the Estrogen Receptor Signaling Pathway	0.539233
	Esr2	Genes Associated with Breast Cancer Prognosis
	Esr2	Genes Associated with the Response to Chemotherapy
Mesenchymal Stem Cell
	Ifng	Other Genes Associated with MSC	0.472397
	Il10	Other Genes Associated with MSC	0.50068
	Nudt6	Other Genes Associated with MSC	0.497147
VEGF Signaling
	Ppp3r2	Protein Phosphatases	0.695195
	Pla2g3	Phosholipase A2 & C	0.662985
	Flt4	Vascular Endothelial & Other Growth Factors & Receptors	0.403179
Th17 for Autoimmunity & Inflammation
	Ifng	Cytokines	0.472397
	Il10	Cytokines	0.50068
	Stat6	Signaling Pathway Molecules and Transcriptional Factors	0.453721
	Il7r	Cytokine Receptors	0.563739
Apoptosis
	Birc1a	IAP Family	0.507779
	Birc1a	Anti-Apoptosis
	Il10	Anti-Apoptosis	0.50068
	Cideb	CIDE Domain Family	0.551366
Common Cytokines
	Ifng	Interferons	0.472397
	Il10	Interleukins	0.50068
	Il1f10	Interleukins	0.509353
	Lta	TNF Superfamily	0.535018
Hedgehog Signaling Pathway
	Wnt5a	Genes Involved in Hedgehog Signaling Pathway: Wnt Receptor Signaling Pathway	0.524463
	Wnt5a	Regulators of Development: Lung Development
	Wnt8b	Genes Involved in Hedgehog Signaling Pathway: Wnt Receptor Signaling Pathway	0.423825
	Wnt8b	Regulators of Development: Nervous system development
Hematopoietic Stem Cells and Hematopoiesis
	Il10	Cytokines and Growth Factors: Cytokines	0.50068
	Il10	Cytokines and Growth Factors: Growth Factors
	Il10	Cell Differentiation: B-Cell Differentiation
	Il10	Hematopoiesis Regulators
Mitochondria
	Timm9	Inner Membrane Translocation	0.475366
	Ucp3	Membrane Polarization & Potential	0.650189
	Ucp3	Mitochondrial Transport
	Slc25a21	Small Molecule Transport	0.325334
Polycomb & Trithorax Target Genes
	Wnt5a	Cellular Mechanisms: Differentiation	0.524463
	Wnt5a	Cellular Mechanisms: Signal Transduction
	Wt1	Cellular Mechanisms: Apoptosis	0.607244
	Thpo	Cellular Mechanisms: Differentiation	0.556534
Fatty Acid Metabolism
	Oxct2a	Ketogenesis	0.555211
	Slc27a3	Fatty Acid Transport	0.459099
	Gk2	Triacylglycerol Catabolism	0.579125
	Slc27a6	Fatty Acid Transport	0.591805
	Slc27a2	Fatty Acid Transport	0.581115
Fibrosis
	Ifng	Anti-Fibrotic	0.472397
	Ifng	Inflammatory Cytokines & Chemokines
	Il10	Anti-Fibrotic	0.50068
	Il10	Inflammatory Cytokines & Chemokines
	Stat6	Signal Transduction Transcription Factors	0.453721
Fibrosis
	Ifng	Anti-Fibrotic	0.472397
	Ifng	Inflammatory Cytokines & Chemokines
	Il10	Anti-Fibrotic	0.50068
	Il10	Inflammatory Cytokines & Chemokines
	Stat6	Signal Transduction: Transcription Factors	0.453721
Innate and Adaptive Immune Response
	Il10	Septic Shock: Apoptosis	0.50068
	Il10	Septic Shock: Cytokines and Growth Factors
	Il10	Septic Shock: Inflammatory Response
	Il1f10	IL-1R / TLR Members and Related Genes: Inflammatory Response	0.509353
	Il1f10	IL-1R / TLR Members and Related Genes: Cytokines
Nuclear Receptors and Coregulators
	Nr3c2	Steroid Hormone Receptors	0.630759
	Nr3c2	Other Transcription Factors & Regulators
	Ncoa2	Positive Regulators of Transcription	0.498965
	Esr2	Estrogen Receptors & Related Molecules	0.539233
	Esr2	Positive Regulators of Transcription
Stem Cell Transcription Factors
	Pax1	Axis / Symmetry / Segmentation	0.514306
	Pax1	Embryonic Development
	Pax1	Organ Morphogenesis
	Wt1	Organ Morphogenesis	0.607244
	Wt1	Angiogenesis
Tumor Necrosis Factor (TNF) Ligand and Receptor\n
	Fasl	TNF Superfamily Members: Other TNF Superfamily Members	0.550524
	Lta	TNF Superfamily Members: Other Apoptosis Genes	0.535018
	Lta	TNF Superfamily Members: Genes Involved in the Inflammatory Response
	Lta	Genes Involved in the TNFR2 Signaling Pathway: Apoptosis
	Lta	Genes Involved in the TNFR2 Signaling Pathway: Genes Involved in the Inflammatory Response
Notch Signaling Pathway
	Fzd7	Genes from Signaling Pathways that Crosstalk with Notch Signaling: Wnt Receptor Signaling Pathway	0.626874
	Ifng	Notch Signaling Pathway Target Genes: Apoptosis Genes	0.472397
	Ifng	Notch Signaling Pathway Target Genes: Regulation of Transcription
	Stat6	Notch Signaling Pathway Target Genes: Cell Proliferation	0.453721
	Stat6	Notch Signaling Pathway Target Genes: Regulation of Transcription
	Fzd2	Genes from Signaling Pathways that Crosstalk with Notch Signaling: Wnt Receptor Signaling Pathway	0.539378
Lipoprotein Signaling
	Apoa1	HDL Associated Proteins	0.562388
	Apoa1	Cholesterol Transporters
	Apoa1	Cholesterol Efflux
	Apoa1	Reverse Cholesterol Transport
	Apoa1	Cholesterol Homeostasis
	Apof	HDL Associated Proteins	0.628104
	Apof	Other Genes Involved in Cholesterol Metabolism
T Cell Activation
	H60	Other Genes Related to Immune Cell Activation: Macrophage Activation	0.522749
	H60	Other Genes Related to Immune Cell Activation: Natural Killer Cell Activation
	Ifng	T-cell Activation: Genes Involved in Th1 / Th2 Differentiation	0.472397
	Il10	B-cell Activation: Antigen Dependent B-Cell Activation	0.50068
	Il10	B-cell Activation: B-Cell Proliferation
	Il10	B-cell Activation: B-cell Differentiation
	Il10	T-cell Activation: T-Cell Proliferation
Toll-Like Receptor Signaling Pathway
	Ifng	Pathogen-Specific Responses: Viral	0.472397
	Ifng	Downstream Pathways and Target Genes: JAK/STAT Pathway
	Ifng	Downstream Pathways and Target Genes: Interferon Regulatory Factor (IRF) Pathway
	Ifng	Regulation of Adaptive Immunity
	Il10	Pathogen-Specific Responses: Bacterial	0.50068
	Il10	Downstream Pathways and Target Genes: NFκB Pathway
	Il10	Regulation of Adaptive Immunity
Neurotrophin and Receptors
	Cx3cr1	Cell Growth and Differentiation: Cytokines and Receptors	0.653083
	Il10	Cell Growth and Differentiation: Growth Factors and Receptors	0.50068
	Il10	Cell Growth and Differentiation: Cell Proliferation
	Il10	Cell Growth and Differentiation: Cytokines and Receptors
	Il10	Apoptosis: Anti-apoptosis
	Il10	Immune response: Inflammatory response
	Il10	Immune response: Lymphocyte activation
WNT Signaling Pathway
	Fzd7	WNT Signaling Pathways: Canonical	0.626874
	Wnt5a	WNT Signaling Pathways: Wnt/Ca+2	0.524463
	Wnt8b	WNT Signaling Pathways: Canonical	0.423825
	Fbxw2	WNT Signaling Negative Regulation	0.659141
	Fzd2	WNT Signaling Pathways: Canonical	0.539378
	Fzd2	WNT Signaling Pathways: Wnt/Ca+2
	Fzd2	Developmental Processes: Tissue Polarity
	Fzd2	Cellular Homeostasis
Atherosclerosis
	Ifng	Response to Stress Inflammatory Response	0.472397
	Ifng	Other Genes Related to Apoptosis
	Ifng	Extracellular Molecules Other Extracellular Molecules
	Ifng	Cell Growth and Proliferation Other Genes Involved in Cell Growth and Proliferation
	Ifng	Cell Growth and Proliferation Other Transcription Regulators
	Apoa1	Extracellular Molecules Other Extracellular Molecules	0.562388
	Apoa1	Lipid Transport and Metabolism Cholesterol Metabolism
	Apoa1	Lipid Transport and Metabolism Lipid Transport
	Apoa1	Lipid Transport and Metabolism Lipoprotein Metabolism
Inflammatory Response and Autoimmunity
	Ifng	Cytokines Other Cytokines	0.472397
	Il10	Cytokines Other Cytokines	0.50068
	Il10	Cytokine Metabolism
	Il10	Inflammatory Response
	Il10	Humoral Immune Response
	Il1f10	Cytokines Other Cytokines	0.509353
	Il1f10	Inflammatory Response
	Fasl	Cytokines Other Cytokines	0.550524
	Lta	Cytokines Other Cytokines	0.535018
Neurotoxicity
	Il10	Up-Regulated: Development	0.50068
	Il10	Up-Regulated: Metabolism (Regulation & Mechanism)
	Il10	Up-Regulated: Signal Transduction
	Fasl	Up-Regulated: Apoptosis	0.550524
	Fasl	Up-Regulated: Signal Transduction
	Lta	Down-Regulated: Apoptosis	0.535018
	Lta	Down-Regulated: Development
	Cideb	Up-Regulated: Apoptosis	0.551366
	Cideb	Up-Regulated: Signal Transduction
T-cell Anergy and Immune Tolerance
	Ifng	Cytokines, Receptors and their related Proteins	0.472397
	Ifng	Transcriptional Regulators
	Il10	Cytokines, Receptors and their related Proteins	0.50068
	Stat6	Transcriptional Regulators	0.453721
	Fasl	Cytokines, Receptors and their related Proteins	0.550524
	Fasl	TNF Superfamily Members and their Receptors
	Lta	Cytokines, Receptors and their related Proteins	0.535018
	Lta	TNF Superfamily Members and their Receptors
	Il7r	Cytokines, Receptors and their related Proteins	0.563739
JAK / STAT Signaling Pathway
	Ifng	Transcription Factors or Regulators that Interact with STAT Proteins: Positive Regulation of Transcription	0.472397
	Ifng	Transcription Factors or Regulators that Interact with STAT Proteins: Transcriptional Activator Activity
	Ifng	Genes Induced by STAT Proteins: Stat4
	Ifng	Apoptosis
	Ifng	Cell Growth and / or Maintenance: Cell Growth
	Ifng	Immune Response: Inflammatory Response
	Ifng	Immune Response: Lymphocyte Activation
	Stat6	JAK and STAT Proteins: STAT Family	0.453721
	Stat6	Cell Growth and / or Maintenance: Cell Proliferation
NFκB Signaling Pathway
	Ifng	NFkB Responsive Genes: Cytokines	0.472397
	Ifng	NFkB Responsive Genes: Ligands and Receptors
	Ifng	NFkB Responsive Genes: Transcription Factors
	Ifng	Other Factors Involved in the NFκB Pathway: Ligands and Receptors
	Ifng	Other Factors Involved in the NFκB Pathway: Transcription Factors
	Il10	Other Factors Involved in the NFκB Pathway: Ligands and Receptors	0.50068
	Il10	Other Factors Involved in the NFκB Pathway: Inflammatory Response
	Lta	NFkB Responsive Genes: Cytokines	0.535018
	Lta	NFkB Responsive Genes: Ligands and Receptors
	Lta	Other Factors Involved in the NFκB Pathway: Ligands and Receptors
Th1-Th2-Th3
	Ifng	TH1 Cytokines and Related Genes	0.472397
	Ifng	Immune Cell Activation: B-cell Activation
	Ifng	T-helper 1 Type Immune Response
	Ifng	Transcription Factors and Regulators: Positive Regulation of Transcription
	Ifng	Transcription Factors and Regulators: Transcriptional Activator Activity
	Il10	TH2 Cytokines and Related Genes	0.50068
	Il10	Immune Cell Activation: T-cell Activation
	Il10	Immune Cell Activation: B-cell Activation
	Il10	T-helper 1 Type Immune Response
	Il10	T-helper 2 Type Immune Response
G Protein Coupled Receptors
	Fzd7	Growth Factor Receptors: Frizzled Homologs	0.626874
	Drd4	Dopamine Receptors	0.52052
	Npr3	Natriuretic Peptide Receptors	0.64678
	Cnr2	Cannabinoid Receptors	0.540479
	Gpr143	Orphan G Protein-Coupled Receptors	0.550087
	Cx3cr1	Chemokine & Cytokine Receptors	0.653083
	Ccbp2	Chemokine & Cytokine Receptors	0.499814
	Gpr142	Orphan G Protein-Coupled Receptors	0.658206
	Adora2b	Adenosine Receptors	0.595994
	Gpr149	Orphan G Protein-Coupled Receptors	0.567148
	Glp2r	Glucagon-Like Peptide Receptors	0.535732
	Fzd2	Growth Factor Receptors: Frizzled Homologs	0.539378
Multiple Sclerosis
	Ifng	Myelination	0.472397
	Ifng	T Cell Activation/Signaling
	Ifng	Adaptive Immunity
	Ifng	Cytokine/Chemokine
	Ifng	Inflammation: Genera
	Ifng	Cellular Stress
	Il10	T Cell Activation/Signaling	0.50068
	Il10	Adaptive Immunity
	Il10	Cytokine/Chemokine
	Il10	Inflammation: Response
	Il10	Inflammation: Genera
	Erbb3	Inflammation: Apoptosis: Neuronal	0.625942
	Erbb3	Cell Adhesion
	Fasl	Cytokine/Chemokine	0.550524
Epithelial to Mesenchymal Transition (EMT)
	Dsp	Genes Down-Regulated During EMT	0.488526
	Dsp	Differentiation & Development
	Fzd7	Differentiation & Development	0.626874
	Fzd7	Signaling Pathways: G-Protein Coupled Receptor
	Fzd7	Signaling Pathways: WNT
	Dsc2	Extracellular Matrix & Cell Adhesion	0.417412
	Wnt5a	Genes Up-Regulated During EMT	0.524463
	Wnt5a	Differentiation & Development
	Wnt5a	Morphogenesis
	Wnt5a	Signaling Pathways: WNT
	Erbb3	Differentiation & Development	0.625942
	Erbb3	Cell Growth & Proliferation
	Erbb3	Extracellular Matrix & Cell Adhesion
	Erbb3	Signaling Pathways: Receptor Tyrosine Kinase
	Nudt13	Genes Down-Regulated During EMT	0.670877
Molecular Toxicology PathwayFinder
	Ifng	Immunotoxicity	0.472397
	Hspb7	Heat Shock Response	0.448345
	Il10	Cholestasis	0.50068
	Il10	Immunotoxicity
	Suclg2	Mitochondrial Energy Metabolism	0.680316
	Apof	Immunotoxicity	0.628104
	Ugt2a1	Phospholipidosis	0.59537
	Nudt13	Necrosis	0.670877
	Fasl	Apoptosis	0.550524
	Ly6d	Steatosis	0.406248
	Ucp3	Mitochondrial Energy Metabolism	0.650189
	Ucp3	Oxidative Stress & Antioxidant Response
	Mdh1b	Mitochondrial Energy Metabolism	0.589061
	Slc10a1	Cholestasis	0.465946
	Adh1	Immunotoxicity	0.530427
