# Supplementary material for: Transcriptomics and proteomics analyses of the PACAP38 influenced ischemic brain in permanent middle cerebral artery occlusion model mice
Source: J Neuroinflammation. 2012 Nov 23;9:256. doi: 10.1186/1742-2094-9-256 (PMC3526409; doi:10.1186/1742-2094-9-256)
Supplement: Additional file 15 — Table S9. The functionally categorized (pathway- or specific disease states-focused gene classifications) upregulated genes at 24 h. [file 1742-2094-9-256-S15.xlsx]

## Sheet: Suppl Table 9
Supplementary Table 9
Epigenetic Chromatin Modification Enzymes
	Hdac9	Histone Deacetylases	1.52803
Autophagy
	Pik3r4	Regulation of Autophagy: Autophagy in Response to Other Intracellular Signals	1.88761
Apoptosis
	Pak7	Anti-Apoptosis	1.46695
Dendritic and Antigen Presenting Cell
	Cd4	Antigen Presentation	2.37067
Interferon α, β Response
	H2-D1	Genes Associated with Intrinsic Interferon Resistance: Others	1.93784
Interferon (IFN) and Receptor
	Ifngr2	Interferon Receptors: Other Hematopoietin and Interferon-class (D200-domain) Cytokine Receptors	1.51706
Signal Transduction PathwayFinder
	Hhip	Hedgehog Pathway	1.69932
Stem Cell Signaling
	Gli1	Hedgehog Signaling Pathway: Transcription Factors & Cofactors	1.65609
Angiogenesis
	Lep	Other factors involved in angiogenesis: Other growth factors and receptors	1.65383
DNA Repair
	Msh3	Mismatch Repair (MMR)	1.52983
Epithelial to Mesenchymal Transition (EMT)
	Vps13a	Genes Up-Regulated During EMT	1.66737
Heat Shock Proteins
	Hspb3	Small HSPs	1.90191
MAP Kinase Signaling Pathway
	Mef2c	Activated Transcription Factors	1.48313
Necrosis
	Tnfrsf17	Death Receptor Signaling	1.87892
Nephrotoxicity
	Slc22a1	Down-Regulated: Transporters	2.69552
Stress Response to Cellular Damage
	Hspb3	Molecular Chaperones: Heat Shock Proteins	1.90191
Adipogenesis
	Lep	Adipokines	1.65383
	Fgf10	Adipogenesis Regulation Pro-White Adipose Tissue	1.45502
Amino Acid Metabolism II
	Aldh5a1	Alanine, Asparagine, & Aspartate / Aspartic Acid Metabolism	1.65327
	Aldh5a1	Cofactor Metabolism
Wound Healing
	Itga4	Extracellular Matrix & Cell Adhesion Cellular Adhesion	1.54793
	Fgf10	Growth Factors	1.45502
Neuroscience Ion Channels & Transporters
	Cftr	Chloride Channel	1.54084
	Cftr	Transporters for Other Molecules: Transporters with ATPase Activity
Th17 for Autoimmunity & Inflammation
	Cd3d	Surface Molecules	1.47058
	Cd4	Surface Molecules	2.37067
Cardiotoxicity
	Abra	Up-Regulated: Signal Transduction	1.90281
	Abra	Up-Regulated: Metabolism (Regulation & Mechanism):
Cell Lineage Identification
	Krt10	Terminal Differentiation: Ectoderm: Keratinocyte	2.45415
	Neurod1	Terminal Differentiation: Ectoderm: Mature Neuron	1.59468
DNA Damage Signaling Pathway
	Msh3	DNA Repair: Damaged DNA Binding	1.52983
	Msh3	DNA Repair: Mismatch Repair
Drug Metabolism: Phase II
	Es22	Glucuronosyl Transferases	1.48034
	Ces2	Esterases	1.50034
Extracellular Matrix and Adhesion Molecules
	Itga4	Cell Adhesion Molecules: Transmembrane Molecules	1.54793
	Itga4	Cell Adhesion Molecules: Cell-Matrix Adhesion
G-Protein-Coupled Receptor Signaling PathwayFinder
	Tshr	G-Protein-Coupled Receptors (GPCR): Rhodopsin-Like Receptors	1.54644
	Tshr	Pathways Related to G-Protein-Coupled Receptor Protein Signaling: G-Protein Signaling, Coupled to cAMP Nucleotide Second Messenger (cAMP / PKA）
Hepatotoxicity
	Ddit4l	Hepatotoxicity: Up-Regulated	1.82957
	Slc2a3	Phospholipidosis: Down-Regulated	1.8881
Mesenchymal Stem Cell
	Nudt6	Other Genes Associated with MSC	1.66133
	Fgf10	MSC Differentiation Markers: Gene involved in Osteogenesis	1.45502
Notch Signaling Pathway
	Gli1	Other Genes Involved in the Notch Signaling Pathway: Regulation of Transcription	1.65609
	Gli1	Genes from Signaling Pathways that Crosstalk with Notch Signaling: Sonic Hedgehog (Shh) Pathway
Telomeres & Telomerase
	Msh3	Telomere-Associated Complexes: SLX4 (BTBD12)	1.52983
	Dclre1c	Telomere Maintenance	1.47841
T Helper Cell Differentiation
	Il18r1	Cytokines & Receptors	1.69236
	Il18r1	Epigenetically Regulated Genes: Th1 Cells
Tumor Necrosis Factor (TNF) Ligand and Receptor\n
	Tnfrsf17	TNF Receptor Superfamily Members: Other TNF Receptor Superfamily Members	1.87892
	Tnfsf18	TNF Superfamily Members: Other TNF Superfamily Members	1.84981
VEGF Signaling
	Pik3cd	Akt & Pi-3-Kinase Signaling	1.62752
	Pxn	Cell Motility, Migration, & Morphology	1.58479
mTOR Signaling
	Pik3cd	mTOR Upstream Regulators mTORC1 Positive Regulators	1.62752
	Pik3cd	Cellular Processes Insulin Signaling
	Ddit4l	mTOR Upstream mTORC1 Negative Regulators	1.82957
Diabetes
	Pik3cd	Signal Transduction	1.62752
	Gcg	Secreted Factors	1.69615
	Neurod1	Transcription Factors	1.59468
Glucose Metabolism
	Pklr	Glycolysis	1.65403
	Agl	Glycogen Metabolism Degradation	1.53303
	Sucla2	TCA Cycle	1.99664
Hypertension
	Prkg1	Cyclic-GMP Synthesis & Signaling	1.4785
	Npy1r	Vasoconstriction	1.77722
	Npy1r	Blood Pressure Regulation
Huntington's Disease
	Syn1	Transcription Factor Targets: SP1	1.6597
	Syn1	Transcription Factor Targets: REST
	Syn1	Synapse
Multiple Sclerosis
	Cd4	T Cell Activation/Signaling	2.37067
	Cd4	Cell Adhesion
	Cd4	Receptors
Terminal Differentiation Markers
	Krt10	Epithelium: Keratinocyte	2.45415
	Myod1	Muscle: Skeletal Muscle Cell	1.62128
	Gcg	Pancreas: Alpha Cell	1.69615
T-cell Anergy and Immune Tolerance
	Hdac9	B-Cell Regulators	1.52803
	Hdac9	Transcriptional Regulators
	Lep	Cytokines, Receptors and their related Proteins	1.65383
Cell Surface Markers
	Krt5	Epithelial Cell Surface Markers	1.87847
	Cd3d	T-cell surface markers: Other T-cell Surface Markers	1.47058
	Cd4	T-cell surface markers: Helper T-cells	2.37067
Cytoskeleton Regulators
	Iqgap2	Actin Filaments: Interacting Proteins	1.53798
	Iqgap2	Calmodulin / Calcineurin
	Iqgap2	G-Protein Signaling
Drug Metabolism
	Pklr	Phase II Metabolizing Enzymes: Kinases	1.65403
	Hsd17b3	Phase II Metabolizing Enzymes: Dehydrogenases	1.53834
	Ces2	Phase II Metabolizing Enzymes: Carboxylesterases	1.50034
Embryonic Stem Cells
	Myod1	Selected Embryonic Stem Cell Differentiation / Lineage Markers: Muscle	1.62128
	Gcg	Selected Embryonic Stem Cell Differentiation / Lineage Markers: Pancreas	1.69615
	Neurod1	Selected Embryonic Stem Cell Differentiation / Lineage Markers: Neural	1.59468
Neurotransmitter Receptors and Regulators
	Npy1r	Neurotransmitter Receptors: Neuropeptide Y Receptors	1.77722
	Npy1r	Neurotransmitter Receptors: Peptide YY Receptors
	Chrna7	Neurotransmitter Receptors: Other Neurotransmitter Receptors	1.58511
Nitric Oxide Signaling Pathway
	Gpx6	Genes Involved in Response to Oxidative Stress: Genes with Glutathione Peroxidase Activity	1.46499
	Gpx6	Genes Involved in Response to Oxidative Stress: Genes with Oxidoreductase Activity
	Gpx6	Genes Involved in Response to Oxidative Stress: Genes with Peroxidase Activity
Nuclear Receptors and Coregulators
	Rxrg	Retinoic Acid Receptors & Related Molecules	1.68084
	Rxrg	Steroid Hormone Receptors
	Rxrg	Other Transcription Factors & Regulators
Tumor Metastasis
	Tshr	Cell Growth and Proliferation Genes: Receptors	1.54644
	Rorb	Cell Growth and Proliferation Genes: Receptors	1.78966
	Rorb	Transcription Factors and Regulators: Transcription Factors
Obesity
	Npy1r	Orexigenic Genes Neuropeptides and Receptors	1.77722
	Gcg	Anorectic Genes Pancrease Derived Peptides and Receptors	1.69615
	Nmbr	Anorectic Genes Neuropeptides and Receptors	1.58742
	Lep	Anorectic Genes Adipocyte-derived Peptides and Receptors	1.65383
Oxidative Stress and Antioxidant Defense
	Gpx6	Antioxidants Glutathione Peroxidases (GPx)	1.46499
	Gpx6	Genes Involved in Reactive Oxygen Species (ROS) Metabolism Oxidative Stress Responsive Genes
	Duox1	Antioxidants Glutathione Other Peroxidases	2.1651
	Duox1	Genes Involved in Reactive Oxygen Species (ROS) Metabolism Oxidative Stress Responsive Genes
Primary Cilia
	Ihh	Cellular Signaling Hedgehog	1.64475
	Gli1	Cellular Signaling Hedgehog	1.65609
	Invs	Genes Mutated in Non-Motile Cilia Diseases	1.58565
	Invs	Cellular Signaling WNT
Alzheimer’s Disease
	Apoa1	Cholesterol Metabolism	2.38073
	Apoa1	Lipid and Lipoprotein Metabolism
	Bace2	Beta-Amyloid Generation, Oligomerization, Clearance, and Degradation: Secretases	1.42708
	Bace2	Hormone and Hormone Processing
Th1-Th2-Th3
	Il18r1	TH1 Cytokines and Related Genes	1.69236
	Cd4	CD4+T Cell Markers	2.37067
	Cd4	Immune Cell Activation: T-cell Activation
	Cd4	T-helper 1 Type Immune Response
Drug Metabolism: Phase I Enzymes
	Cyp3a25	Cytochrome P450s	1.66236
	Cyp26b1	Cytochrome P450s	1.63231
	Dclre1c	Telomere Maintenance	1.47841
	Aldh5a1	Aldehyde Dehydrogenases	1.65327
Hypoxia Signaling Pathway
	Slc2a4	Metabolism: Carbohydrate Metabolism	1.43705
	Lep	Signal Transduction	1.65383
	Lep	Cell Growth: Cell Differentiation
	Lep	Metabolism: Lipid Metabolism
p53 Signaling Pathway
	Myod1	Cell Growth, Proliferation and Differentiation: Cell Differentiation	1.62128
	Cspg2	Cell Motility and Adhesion: Cell Adhesion Molecules	1.57994
	Cspg2	Cell Motility and Adhesion: Extracellular Matrix (ECM) Proteins
	Nf1	Cell Growth, Proliferation and Differentiation: Cell Differentiation	1.53127
Protein Phosphatases
	Ptpn9	Protein Tyrosine Phosphatases: Non-Receptor Type	1.83484
	Cdc14a	Cell Cycle Phosphatase	1.48957
	Ppm2c	Protein Phosphatases, Catalytic Subunits	1.48658
	Ptpn4	Protein Tyrosine Phosphatases: Non-Receptor Type	1.93468
Transcription Factors
	Mef2c	MAPK Signaling Pathway: Other MAPK Signaling Pathways	1.48313
	Myod1	Other Transcription Factors	1.62128
	Gli1	Wnt Signaling Pathway	1.65609
	Gtf2b	Other Transcription Factors	1.52569
Neurogenesis and Neural Stem Cells
	Mef2c	Regulation of Transcription	1.48313
	Bmp8b	Growth Factors and Cytokines: Growth Factors	1.48812
	Bmp8b	Growth Factors and Cytokines: Cytokines
	Neurod1	Regulation of Cell Differentiation: Other Regulators of Cell Differentiation	1.59468
	Neurod1	Regulation of Transcription
Stem Cell
	Cd3d	Stem Cell Differentiation Markers: Hematopoietic Cell Lineage Markers	1.47058
	Myod1	Stem Cell Differentiation Markers: Embryonic Cell Lineage Markers	1.62128
	Mme	Stem Cell Differentiation Markers: Hematopoietic Cell Lineage Markers	2.11313
	Cd4	Stem Cell Specific Markers: Cell Adhesion Molecules	2.37067
	Cd4	Stem Cell Differentiation Markers: Hematopoietic Cell Lineage Markers
Synaptic Plasticity
	Prkg1	Long Term Depression (LTD)	1.4785
	Grip1	Long Term Depression (LTD)	2.00004
	Gria2	Long Term Potentiation (LTP)	1.69994
	Gria2	Long Term Depression (LTD)
	Gria2	Neuronal Receptors
Common Cytokines
	Il1f5	Interleukins	4.73745
	Scgb3a1	Other Growth Factors/Cytokines	1.52353
	Bmp8b	Bone Morphogenic Proteins (BMPs) and TGF-β Family	1.48812
	Tnfsf18	TNF Superfamily	1.84981
	Fgf10	Other Growth Factors/Cytokines	1.45502
Atherosclerosis
	Serpinb2	Extracellular Molecules ECM Protease Inhibitors	1.96115
	Serpinb2	Extracellular Molecules ECM Proteases
	Apoa1	Extracellular Molecules Other Extracellular Molecules	2.38073
	Apoa1	Lipid Transport and Metabolism Cholesterol Metabolism
	Apoa1	Lipid Transport and Metabolism Lipid Transport
	Apoa1	Lipid Transport and Metabolism Lipoprotein Metabolism
Lipoprotein Signaling
	Apoa1	HDL Associated Proteins	2.38073
	Apoa1	Cholesterol Transporters
	Apoa1	Cholesterol Efflux
	Apoa1	Reverse Cholesterol Transport
	Apoa1	Cholesterol Homeostasis
	Lep	Other Genes Involved in Cholesterol Metabolism	1.65383
Innate and Adaptive Immune Response
	Il1f5	IL-1R / TLR Members and Related Genes: Inflammatory Response	4.73745
	Il1f5	IL-1R / TLR Members and Related Genes: Cytokines
	Ifngr2	Host Defense to Bacteria: Cytokines, Chemokines, and their Receptors	1.51706
	Pglyrp2	Host Defense to Bacteria: Detection of Bacteria	2.61669
	Pglyrp2	Host Defense to Bacteria: Defense Response to Bacteria
	Pglyrp2	Innate Immune Response: Innate Immune Response
Growth Factor
	Bmp8b	Cell Differentiation	1.48812
	Bmp8b	Development Controllers: Cartilage Development
	Lep	Cell Differentiation	1.65383
	Fgf10	Cell Differentiation	1.45502
	Fgf10	Development Controllers: Others
	Fgf10	Morphogenic Factors
Homeobox (HOX) Genes
	En1	Anatomical Structure Morphogenesis	1.63822
	En1	Skeletal Development
	Hoxd1	Other HOX Genes Involved In Multicellular Organismal Development	1.49872
	Pitx1	Anatomical Structure Morphogenesis	2.07959
	Pitx1	Skeletal Development
	Hoxb9	Other HOX Genes Involved In Multicellular Organismal Development	1.5063
Neurotrophin and Receptors
	Npy1r	Neuropeptides and Receptors: Neuropeptide Y Receptors	1.77722
	Mef2c	Transcription factors and regulators: Other transcription factors and regulators	1.48313
	Nf1	Cell Growth and Differentiation: Cell Differentiation	1.53127
	Nmbr	Neuropeptides and Receptors: Bombesin Receptors	1.58742
	Nmbr	Neuropeptides and Receptors: Neuropeptide Y Receptors
	Tfg	Neurotrophins and Receptors	1.99567
T Cell Activation
	Pik3cd	B-cell Activation: Other Genes Involved in B-cell Activation	1.62752
	Rag1	B-cell Activation: B-cell Differentiation	2.99045
	Cd3d	T-cell Activation: Regulators of T-Cell Activation	1.47058
	Cd3d	T-cell Activation: T-Cell Differentiation
	Igbp1b	B-cell Activation: Other Genes Involved in B-cell Activation	1.54382
	Cd4	B-cell Activation: Antigen Dependent B-Cell Activation	2.37067
	Cd4	T-cell Activation: T-Cell Differentiation
Cell Motility
	Itga4	Receptors	1.54793
	Itga4	Adhesion: Cell-Cell Adhesion
	Itga4	Adhesion: Leukocyte Adhesion & Rolling
	Itga4	Integrin-Mediated Signaling
	Pxn	Adhesion: Cell-Matrix Adhesion	1.58479
	Pxn	Adhesion: Focal Adhesion
	Pxn	Cellular Projections: Lammelipodia
Molecular Toxicology PathwayFinder
	Gpx6	Oxidative Stress & Antioxidant Response	1.46499
	Ces2	Phospholipidosis	1.50034
	Duox1	Oxidative Stress & Antioxidant Response	2.1651
	Slc2a3	Phospholipidosis	1.8881
	Slco1a4	Phospholipidosis	1.86458
	Cd4	Immunotoxicity	2.37067
	Sucla2	Mitochondrial Energy Metabolism	1.99664
Insulin Signaling Pathway
	Pklr	Target genes for SREBP1	1.65403
	Pklr	Carbohydrate Metabolism Glucose Metabolism
	Lep	Primary Target Genes for Insulin Signaling	1.65383
	Lep	Carbohydrate Metabolism Glucose Metabolism
	Lep	Lipid Metabolism Cholesterol Metabolism
	Lep	Protein Metabolism Other Protein Metabolism Genes
	Lep	Cell Growth and Differentiation Cell Proliferation
	Lep	Cell Growth and Differentiation Growth Factors and Receptors
Skeletal Muscle: Myogenesis & Myopathy
	Myog	Skeletal Myogenesis	1.55668
	Ttn	Skeletal Muscle Contractility Titin Complex	1.83652
	Mef2c	Skeletal Myogenesis	1.48313
	Myod1	Skeletal Myogenesis	1.62128
	Myod1	Skeletal Muscle Hypertrophy
	Myot	Skeletal Muscle Contractility Titin Complex	3.46155
	Lep	Skeletal Muscle Autocrine Signaling	1.65383
	Lep	Diabetes/Metabolic Syndrome
Drug Transporters
	Slc38a5	SLC Transporters Involved in Drug Transport	1.5896
	Slco1b2	SLC Transporters Involved in Drug Transport	3.24289
	Slc5a4a	SLC Transporters Involved in Drug Transport	1.58673
	Abcg8	ABC Transporters Involved in Drug Transport	1.72058
	Slc22a8	SLC Transporters Involved in Drug Transport	1.68251
	Slc22a1	SLC Transporters Involved in Drug Transport	2.69552
	Slc2a3	SLC Transporters Involved in Drug Transport	1.8881
	Slco1a4	SLC Transporters Involved in Drug Transport	1.86458
	Slco1a5	SLC Transporters Involved in Drug Transport	1.60426
Stem Cell Transcription Factors
	Pax1	Axis / Symmetry / Segmentation	2.74596
	Pax1	Embryonic Development
	Pax1	Organ Morphogenesis
	Dach1	Other	1.59863
	Hoxd1	Embryonic Development	1.49872
	Neurod1	Axis / Symmetry / Segmentation	1.59468
	Neurod1	Embryonic Development
	Neurod1	Organ Morphogenesis
	Neurod1	Neurogenesis
Hematopoietic Stem Cells and Hematopoiesis
	Cd3d	Cell Surface / Cell Lineage Markers	1.47058
	Cd3d	Blood Cell Activation: T-Cell Activation
	Cd3d	Signaling Molecules: Cell Surface Receptors Linked to Signal Transduction
	Hdac9	Cell Cycle Regulators: Other Regulators of the Cell Cycle	1.52803
	Hdac9	Blood Cell Activation: B-Cell Activation
	Hdac9	Cell Differentiation: B-Cell Differentiation
	Hdac9	Transcription Factors and Regulators
	Cd4	Cell Surface / Cell Lineage Markers	2.37067
	Cd4	Cell Differentiation: T-Cell Differentiation
	Cd4	Signaling Molecules: Cell Surface Receptors Linked to Signal Transduction
G Protein Coupled Receptors
	Gpr34	Orphan G Protein-Coupled Receptors	1.65829
	Gpr88	Orphan G Protein-Coupled Receptors	2.07432
	Tshr	Others	1.54644
	Opn4	Opsins & Rhodopsin	1.50249
	Npy1r	Neuropeptide Receptors	1.77722
	Gpr87	Orphan G Protein-Coupled Receptors	1.7745
	Gpr17	Orphan G Protein-Coupled Receptors	1.58272
	Nmbr	Neuromedin Receptors	1.58742
	Grik3	Ionotropic Glutamate Receptor	1.56695
	Glp2r	Glucagon-Like Peptide Receptors	1.59914
	Gpr139	Orphan G Protein-Coupled Receptors	1.51685
Hedgehog Signaling Pathway
	Hhip	Genes Involved in Hedgehog Signaling Pathway: Hedgehog Family Members and Associated Proteins	1.69932
	Hhip	Genes Involved in Hedgehog Signaling Pathway: Smoothened Signaling Pathway
	Hhip	Regulators of Development: Lung Development
	Erbb4	Regulators of Development: Other Regulators for Multi-cellular Organism Development	1.54851
	Ihh	Genes Involved in Hedgehog Signaling Pathway: Hedgehog Family Members and Associated Proteins	1.64475
	Ihh	Genes Involved in Hedgehog Signaling Pathway: Other Genes Invovled in Hedgehog Signaling Pathway
	Ihh	Regulators of Cell Differentiation
	Ihh	Regulators of Development: Skeletal Development
	Gli1	Genes Involved in Hedgehog Signaling Pathway: Sonic Hedgehog (Shh) Pathway	1.65609
	Gli1	Genes Involved in Hedgehog Signaling Pathway: Smoothened Signaling Pathway
	Gli1	Regulators of Cell Differentiation
	Gli1	Regulators of Development: Lung Development
	Bmp8b	Genes Involved in Hedgehog Signaling Pathway: Other Genes Invovled in Hedgehog Signaling Pathway	1.48812
	Bmp8b	Regulators of Cell Differentiation
	Bmp8b	Regulators of Development: Other Regulators for Multi-cellular Organism Development
